# Supplementary material for: Comparative Antimicrobial Activity of Silver Nanoparticles Obtained by Wet Chemical Reduction and Solvothermal Methods
Source: Int J Mol Sci. 2022 May 26;23(11):5982. doi: 10.3390/ijms23115982 (PMC9180968; doi:10.3390/ijms23115982)
Supplement: Supplementary file 1 [file ijms-23-05982-s001.zip]

Archive with 1 entries (1 files):
- ijms-1704140-supplementary.pdf
